# Supplementary material for: A Multi-Model Based Stability Analysis Employing Multi-Environmental Trials (METs) Data for Discerning Heat Tolerance in Chickpea (Cicer arietinum L.) Landraces
Source: Plants (Basel). 2023 Oct 26;12(21):3691. doi: 10.3390/plants12213691 (PMC10647285; doi:10.3390/plants12213691)
Supplement: Supplementary file 1 [file plants-12-03691-s001.zip]

Archive with 1 entries (1 files):
- plants-2602622-supplementary.pdf
